# Supplementary material for: Temperature-Driven Divergence in Microbial Consortia and Physicochemical Functionality: A Comparative Study of High- and Medium-Temperature Daqu
Source: Microorganisms. 2025 Jun 5;13(6):1312. doi: 10.3390/microorganisms13061312 (PMC12195017; doi:10.3390/microorganisms13061312)
Supplement: Supplementary file 1 [file microorganisms-13-01312-s001.zip]

Archive with 1 entries (1 files):
- microorganisms-3634095-supplementary.pdf
